# Supplementary material for: Circulating extracellular vesicles in sera of chronic patients as a method for determining active parasitism in Chagas disease
Source: PLoS Negl Trop Dis. 2024 Nov 20;18(11):e0012356. doi: 10.1371/journal.pntd.0012356 (PMC11616892; doi:10.1371/journal.pntd.0012356)
Supplement: S1 Table — (XLSX) [file pntd.0012356.s005.xlsx]

## Sheet: TABLA COMPLETA
Patient	Age	Sex	Area	Country	Treatment	Symptom	Western Blot	Wiener ELISA	Abbott rapid test	LiaisonXL murex	IFA kit	PCR	Post-Treatment PCR
02-16-MCH	[45-50]	F	Urbana	Panama	Yes	Cardiac	+	+	+	ND	ND	+	ND
03-16-MCH	[40-44]	M	Urbana	Panama	Yes	Cardiac	+	+	+	ND	ND	+	ND
06-16-MCH	[45-50]	M	Urbana	Panama	Yes	Cardiac	+	-	+	ND	ND	+	ND
07-16-MCH	[25-30]	F	Urbana	Panama	Yes	Cardiac	+	+	-	ND	ND	+	ND
09-16-MCH	[35-40]	F	Urbana	Panama	Yes	Cardiac	+	+	-	ND	ND	+	ND
10-16-MCH	[25-30]	M	Urbana	Panama	Yes	Cardiac	+	+	+	ND	ND	+	ND
12-16-MCH	[30-34]	F	Urbana	Panama	Yes	Cardiac	+	+	+	ND	ND	+	ND
14-16-MCH	[75-80]	M	Urbana	Panama	Yes	Cardiac	+	+	+	ND	ND	+	ND
15-16-MCH	[25-30]	F	Urbana	Panama	Yes	Cardiac	+	+	+	ND	ND	+	ND
16-16-MCH	[70-74]	M	Rural	Panama	Yes	Cardiac	+	-	+	ND	ND	+	ND
17-16-MCH	[35-40]	F	Rural	Panama	Yes	Cardiac	+	+	+	ND	ND	+	ND
18-16-MCH	[15-20]	F	Rural	Panama	Yes	Cardiac	+	+	+	ND	ND	+	ND
19-16-MCH	[0-4]	F	Rural	Panama	Yes	Cardiac	Inconclusive	+	+	ND	ND	+	ND
22-16-MCH	[65-70]	F	Rural	Panama	Yes	Cardiac	Inconclusive	-	+	ND	ND	+	ND
24-16-MCH	[75-80]	F	Rural	Panama	Yes	Cardiac	Inconclusive	-	+	ND	ND	+	ND
25-16-MCH	[75-80]	M	Rural	Panama	Yes	Cardiac	Inconclusive	-	+	ND	ND	-	ND
26-16-MCH	[35-40]	M	Rural	Panama	Yes	Cardiac	+	+	+	ND	ND	+	ND
27-16-MCH	[35-40]	F	Rural	Panama	Yes	Cardiac	+	+	+	ND	ND	+	ND
28-16-MCH	[50-54]	F	Rural	Panama	Yes	Cardiac	+	+	+	ND	ND	+	ND
29-16-MCH	[5-10]	F	Rural	Panama	Yes	Cardiac	Inconclusive	-	+	ND	ND	+	ND
31-16-MCH	[50-54]	M	Rural	Panama	Yes	Cardiac	Inconclusive	-	+	ND	ND	+	ND
32-16-MCH	[40-44]	M	Rural	Panama	Yes	Cardiac	Inconclusive	-	+	ND	ND	+	ND
33-16-MCH	[55-60]	M	Rural	Panama	Yes	Cardiac	+	+	+	ND	ND	+	ND
34-16-MCH	[10-14]	M	Rural	Panama	Yes	Cardiac	+	+	+	ND	ND	+	ND
35-16-MCH	[5-10]	F	Rural	Panama	Yes	Cardiac	Inconclusive	-	+	ND	ND	+	ND
36-16-MCH	[30-34]	M	Rural	Panama	Yes	Cardiac	Inconclusive	-	+	ND	ND	+	ND
37-16-MCH	[75-80]	M	Rural	Panama	Yes	Cardiac	Inconclusive	Inconclusive	+	ND	ND	+	ND
40-16-MCH	[75-80]	F	Rural	Panama	Yes	Cardiac	Inconclusive	-	+	ND	ND	+	ND
45-16-MCH	[15-20]	F	Rural	Panama	Yes	Cardiac	+	+	+	ND	ND	+	ND
46-16-MCH	[30-34]	F	Rural	Panama	Yes	Cardiac	+	+	-	ND	ND	+	ND
52-16-MCH	[40-44]	M	Rural	Panama	Yes	Cardiac	+	+	+	ND	ND	+	ND
53-16-MCH	[45-50]	M	Urbana	Panama	Yes	Cardiac	+	+	+	ND	ND	+	ND
54-16-MCH	[10-14]	F	Rural	Panama	Yes	Cardiac	Inconclusive	-	+	ND	ND	+	ND
55-16-MCH	[15-20]	F	Rural	Panama	Yes	Cardiac	Inconclusive	-	+	ND	ND	+	ND
56-16-MCH	[40-44]	M	Rural	Panama	Yes	Cardiac	+	+	-	ND	ND	+	ND
62-16-MCH	[35-40]	F	Rural	Panama	Yes	Cardiac	+	+	-	ND	ND	+	ND
64-16-MCH	[50-54]	M	Rural	Panama	Yes	Cardiac	+	-	+	ND	ND	+	ND
66-16-MCH	[35-40]	F	Rural	Panama	Yes	Cardiac	+	+	+	ND	ND	+	ND
71-16-MCH	[15-20]	M	Rural	Panama	Yes	Cardiac	+	+	-	ND	ND	+	ND
72-16-MCH	[20-24]	M	Rural	Panama	Yes	Cardiac	+	-	+	ND	ND	+	ND
77-16-MCH	[45-50]	F	Rural	Panama	Yes	Cardiac	+	-	+	ND	ND	+	ND
82-16-MCH	[25-30]	F	Rural	Panama	Yes	Cardiac	+	-	+	ND	ND	+	ND
85-16-MCH	[35-40]	M	Urbana	Panama	Yes	Cardiac	+	+	+	ND	ND	-	ND
91-16-MCH	[55-60]	M	Rural	Panama	Yes	Cardiac	+	Inconclusive	+	ND	ND	+	ND
96-16-MCH	[40-44]	M	Urbana	Panama	Yes	Cardiac	Inconclusive	Inconclusive	+	ND	ND	+	ND
97-16-MCH	[50-54]	F	Urbana	Panama	Yes	Cardiac	+	-	+	ND	ND	+	ND
98-16-MCH	[75-80]	F	Urbana	Panama	Yes	Cardiac	Inconclusive	-	+	ND	ND	+	ND
99-16-MCH	[35-40]	M	Urbana	Panama	No	Cardiac	+	+	+	ND	ND	+	ND
101-16-MCH	[30-34]	M	Urbana	Panama	No	Cardiac	Inconclusive	+	+	ND	ND	+	ND
102-16-MCH	[40-44]	F	Urbana	Panama	No	Cardiac	+	+	-	ND	ND	+	ND
104-17-MCH	[45-50]	M	Urbana	Panama	No	Cardiac	+	+	-	ND	ND	+	ND
105-17-MCH	[35-40]	M	Urbana	Panama	No	Cardiac	+	+	-	ND	ND	+	ND
106-17-MCH	[40-44]	M	Urbana	Panama	No	Cardiac	+	-	+	ND	ND	+	ND
1	[45-50]	F	ND	Bolivia	2009	Cardiac	ND	ND	+	+	+	-	-
2	[40-44]	F	ND	Bolivia	2015	Indeterminate	ND	ND	+	+	+	-	-
3	[10-14]	F	ND	Bolivia	2018	Indeterminate	ND	ND	+	+	+	-	-
4	[45-50]	F	ND	Bolivia	2013	Gastrointestinal	ND	ND	+	+	+	-	-
5	[50-54]	F	ND	Bolivia	2017	Gastrointestinal	ND	ND	+	+	+	-	-
6	[45-50]	M	ND	Bolivia	2014	Gastrointestinal	ND	ND	+	+	+	-	-
7	[40-44]	F	ND	Bolivia	2015	Indeterminate	ND	ND	+	+	+	2010	-
8	[40-44]	F	ND	Bolivia	2015	Gastrointestinal	ND	ND	+	+	+	-	-
9	[50-54]	F	ND	Bolivia	2019	Indeterminate	ND	ND	+	+	+	-	-
10	[45-50]	M	ND	Bolivia	2016	Cardiac	ND	ND	+	+	+	-	-
11	[45-50]	F	ND	Bolivia	2014	Gastrointestinal	ND	ND	+	+	+	-	-
12	[15-20]	F	ND	Bolivia	2017	Gastrointestinal	ND	ND	+	+	+	-	-
13	[35-40]	M	ND	Bolivia	2017	Indeterminate	ND	ND	+	+	+	2018-2020	-
14	[35-40]	F	ND	Bolivia	2009	Indeterminate	ND	ND	+	+	+	2008	-
15	[40-44]	F	ND	Bolivia	2018	Indeterminate	ND	ND	+	+	+	-	-
16	[35-40]	F	ND	Bolivia	NO	Cardiac	ND	ND	+	+	+	-	ND
17	[65-70]	M	ND	Bolivia	2016	Indeterminate	ND	ND	+	+	+	-	-
18	[35-40]	M	ND	Bolivia	2013	Cardiac	ND	ND	+	+	+	2012	-
19	[45-50]	M	ND	Bolivia	NO	Cardiac	ND	ND	+	+	+	2017	ND
20	[50-54]	M	ND	Bolivia	2008	Cardiac	ND	ND	+	+	+	-	-
21	[45-50]	F	ND	Bolivia	2018	Cardiac	ND	ND	+	+	+	2017-2018	-
22	[45-50]	F	ND	Bolivia	2013	Cardiac	ND	ND	+	+	+	2012	-
23	[45-50]	M	ND	Bolivia	2018	Cardiac	ND	ND	+	+	+	2015	-
24	[60-64]	F	ND	Bolivia	2013	Cardiac	ND	ND	+	+	+	2011	-
25	[30-34]	F	ND	Bolivia	2013	Gastrointestinal + Cardiac	ND	ND	+	+	+	-	-
26	[35-40]	F	ND	Bolivia	2009	Gastrointestinal + Cardiac	ND	ND	+	+	+	2009	-
27	[65-70]	F	ND	Bolivia	NO	Gastrointestinal + Cardiac	ND	ND	+	+	+	-	ND
28	[65-70]	M	ND	Bolivia	2011	Gastrointestinal	ND	ND	+	+	+	2010	-
29	[35-40]	F	ND	Bolivia	2011	Gastrointestinal	ND	ND	+	+	+	-	-
30	[50-54]	M	ND	Bolivia	2017	Gastrointestinal	ND	ND	+	+	+	-	-
31	[45-50]	F	ND	Bolivia	2013	Gastrointestinal	ND	ND	+	+	+	-	-
32	[30-34]	F	ND	Bolivia	2011	Cardiac	ND	ND	+	+	+	2011	-
33	[35-40]	F	ND	Bolivia	2013	Cardiac	ND	ND	+	+	+	2012	-
34	[35-40]	F	ND	Bolivia	NO	Cardiac	ND	ND	+	+	+	2013	ND
35	[45-50]	M	ND	Bolivia	2013	Cardiac	ND	ND	+	+	+	2013	-
36	[50-54]	F	ND	Bolivia	2013	Cardiac	ND	ND	+	+	+	2011	-
37	[30-34]	M	ND	Bolivia	2013	Cardiac	ND	ND	+	+	+	2012	-
38	[60-64]	F	ND	Bolivia	1975 Argentina/2013 Valencia	Cardiac	ND	ND	+	+	+	2011	+
39	[40-44]	F	ND	Bolivia	2016	Cardiac	ND	ND	+	+	+	-	-
40	[55-60]	M	ND	Bolivia	2013	Cardiac	ND	ND	+	+	+	-	-
41	[55-60]	F	ND	Bolivia	2012	Cardiac	ND	ND	+	+	+	-	-
42	[40-44]	F	ND	Bolivia	2010	Gastrointestinal + Cardiac	ND	ND	+	+	+	-	-
43	[50-54]	M	ND	Bolivia	2009	Gastrointestinal	ND	ND	+	+	+	-	-
44	[25-30]	F	ND	Bolivia	2010	Gastrointestinal	ND	ND	+	+	+	2010	-
45	[25-30]	F	ND	Bolivia	2010	Gastrointestinal	ND	ND	+	+	+	2009	-
46	[35-40]	F	ND	Bolivia	2011	Gastrointestinal	ND	ND	+	+	+	2009	-
47	[40-44]	F	ND	Bolivia	2009	Gastrointestinal + Cardiac	ND	ND	+	+	+	-	-
48	[30-34]	F (1)	ND	Bolivia	NO (1month)	Indeterminate (pregnant)	ND	ND	+	+	+	2010	ND
49	[25-30]	F (2)	ND	Bolivia	2013	Indeterminate (pregnant)	ND	ND	+	+	+	2012	-
50	[35-40]	F (3)	ND	Bolivia	NO	Indeterminate (pregnant)	ND	ND	+	+	+	-	ND
51	[35-40]	F (4)	ND	Bolivia	2016	Indeterminate (pregnant)	ND	ND	+	+	+	-	-
52	[35-40]	F (5)	ND	Bolivia	2016	Indeterminate (pregnant)	ND	ND	+	+	+	-	-
53	[30-34]	F (6)	ND	Bolivia	2017	Indeterminate (pregnant)	ND	ND	+	+	+	-	-
54	[30-34]	F (7)	ND	Bolivia	2014	Indeterminate (pregnant)	ND	ND	+	+	+	-	-
55	[30-34]	F (8)	ND	Bolivia	NO	Indeterminate (pregnant)	ND	ND	+	+	+	-	ND
56	[30-34]	F (9)	ND	Bolivia	2008	Indeterminate (pregnant)	ND	ND	+	+	+	-	-
57	[40-44]	F (10)	ND	Bolivia	NO	Indeterminate (pregnant)	ND	ND	+	+	+	-	ND
58	[30-34]	F (11)	ND	Bolivia	2011	Indeterminate (pregnant)	ND	ND	+	+	+	-	-
59	[35-40]	F (12)	ND	Bolivia	NO	Indeterminate (pregnant)	ND	ND	+	+	+	-	ND
60	[35-40]	F (13)	ND	Bolivia	NO	Indeterminate (pregnant)	ND	ND	+	+	+	-	ND
61	[35-40]	F (14)	ND	Bolivia	2013	Indeterminate (pregnant)	ND	ND	+	+	+	2012	-
62	[40-44]	F (15)	ND	Bolivia	2014	Indeterminate (pregnant)	ND	ND	+	+	+	-	-
63	[35-40]	F (16)	ND	Bolivia	2019	Indeterminate (pregnant)	ND	ND	+	+	+	2018	-
