# Supplementary material for: Circulating extracellular vesicles in sera of chronic patients as a method for determining active parasitism in Chagas disease
Source: PLoS Negl Trop Dis. 2024 Nov 20;18(11):e0012356. doi: 10.1371/journal.pntd.0012356 (PMC11616892; doi:10.1371/journal.pntd.0012356)
Supplement: S2 Table — (XLSX) [file pntd.0012356.s006.xlsx]

## Sheet: Hoja1
Table S2. Data on positive mothers and newborns
Mother	Age	PCR	Children	Sex	PCR
1	[30-35]	+	1	M	-
2	[25-30]	+	2	M	-
3	[35-40]	-	3	F	-
4	[35-40]	-	4	F	-
5	[35-40]	-	5	F	-
6	[30-35]	-	6	F	-
7	[30-35]	-	7	F	-
8	[30-35]	-	8	F	-
9	[30-35]	-	9	F	-
10	[40-45]	-	10	F	-
11	[30-35]	-	11	F	-
12	[35-40]	-	12	F	-
13	[35-40]	-	13	M	-
14	[35-40]	+	14	F	-
15	[40-45]	-	15	M	-
16	[35-40]	+	16	M	+
