# Supplementary material for: Circulating extracellular vesicles in sera of chronic patients as a method for determining active parasitism in Chagas disease
Source: PLoS Negl Trop Dis. 2024 Nov 20;18(11):e0012356. doi: 10.1371/journal.pntd.0012356 (PMC11616892; doi:10.1371/journal.pntd.0012356)
Supplement: S3 Table — (XLSX) [file pntd.0012356.s007.xlsx]

## Sheet: Sheet1
Patient	Age	Sex	Country	Symptom
01-16-MCH	[41-45]	M	Panama
04-16-MCH	[26-30]	M	Panama
05-16-MCH	[51-55]	M	Panama	Leprosy
08-16-MCH	[66-70]	F	Panama	Syphilis
11-16-MCH	[71-75]	M	Panama	Syphilis
20-16-MCH	[6-10]	F	Panama
21-16-MCH	[21-25]	F	Panama
23-16-MCH	[0-5]	F	Panama
30-16-MCH	[11-15]	M	Panama
38-16-MCH	[11-15]	M	Panama
39-16-MCH	[41-45]	F	Panama
41-16-MCH	[6-10]	F	Panama
42-16-MCH	[6-10]	M	Panama
43-16-MCH	[31-35]	F	Panama
44-16-MCH	[26-30]	M	Panama
47-16-MCH	[11-15]	F	Panama
48-16-MCH	[11-15]	F	Panama
49-16-MCH	[6-10]	F	Panama
51-16-MCH	[11-15]	F	Panama
57-16-MCH	[16-20]	M	Panama
58-16-MCH	[11-15]	M	Panama
59-16-MCH	[11-15]	F	Panama
60-16-MCH	[16-20]	F	Panama
61-16.MCH	[1-5]	M	Panama
63-16-MCH	[11-15]	F	Panama
65-16-MCH	[26-30]	F	Panama
67-16-MCH	[6-10]	M	Panama
68-16-MCH	[6-10]	M	Panama
69-16-MCH	[51-55]	M	Panama	Syphilis
70-16-MCH	[21-25]	M	Panama
73-16-MCH	[61-65]	F	Panama	Leprosy
74-16-MCH	[61-65]	F	Panama
75-16-MCH	[1-5]	M	Panama
76-16-MCH	[51-55]	M	Panama
78-16-MCH	[41-45]	M	Panama
79-16-MCH	[11-15]	M	Panama
80-16-MCH	[6-10]	M	Panama
81-16-MCH	[6-10]	M	Panama
83-16-MCH	[31-35]	M	Panama
84-16-MCH	[11-15]	M	Panama
86-16-MCH	[6-10]	M	Panama
87-16-MCH	[51-55]	F	Panama	Syphilis
88-16-MCH	[11-15]	F	Panama
89-16-MCH	[6-10]	F	Panama
90-16-MCH	[1-5]	M	Panama
92-16-MCH	[76-80]	M	Panama	Syphilis
93-16-MCH	[11-15]	F	Panama
94-16-MCH	[6-10]	F	Panama
95-16-MCH	[6-10]	M	Panama
103-16-MCH	[36-40]	M	Panama
64	[30-60]	Male	Bolivia
65	[30-60]	Male	Bolivia
66	[30-60]	Male	Bolivia	Leprosy
67	[30-60]	Male	Bolivia	Visceral leishmaniasis
68	[30-60]	Male	Bolivia
69	[30-60]	Female	Bolivia
80	[30-60]	Female	Bolivia
81	[30-60]	Female	Bolivia
82	[30-60]	Female	Bolivia
83	[30-60]	Female	Bolivia
84	[0-2] months	Children	Bolivia
85	[0-5] months	Children	Bolivia
86	[1-5]	Children	Bolivia	Visceral leishmaniasis
